# Supplementary material for: Study of the Active Components and Molecular Mechanism of Tripterygium wilfordii in the Treatment of Diabetic Nephropathy
Source: Front Mol Biosci. 2021 Jun 7;8:664416. doi: 10.3389/fmolb.2021.664416 (PMC8215273; doi:10.3389/fmolb.2021.664416)
Supplement: Supplementary file 1 [file Table1.XLSX]

## Sheet: Sheet1
GO Term	% Associated Genes	Nr. Genes	Associated Genes Found
AGE-RAGE signaling pathway in diabetic complications	18	18	AKT1, BCL2, CXCL8, FN1, ICAM1, JUN, MAPK14, MAPK8, MMP2, NOS3, PRKCA, RELA, STAT1, STAT3, TGFB1, TNF, VCAM1, VEGFA
VEGF signaling pathway	13.5593	8	AKT1, CASP9, KDR, MAPK14, NOS3, PRKCA, PTGS2, VEGFA
Fluid shear stress and atherosclerosis	12.2302	17	AKT1, BCL2, GSTM1, GSTP1, ICAM1, JUN, KDR, MAPK14, MAPK8, MMP2, MMP9, NOS3, RELA, TNF, TP53, VCAM1, VEGFA
HIF-1 signaling pathway	12	12	AKT1, BCL2, CDKN1A, FLT1, INSR, NOS2, NOS3, PRKCA, RELA, STAT3, TIMP1, VEGFA
IL-17 signaling pathway	11.828	11	CXCL8, GSK3B, IL4, JUN, MAPK14, MAPK8, MMP1, MMP9, PTGS2, RELA, TNF
Prolactin signaling pathway	11.4286	8	AKT1, ESR1, GSK3B, MAPK14, MAPK8, RELA, STAT1, STAT3
Relaxin signaling pathway	10.7692	14	AKT1, CREB1, JUN, MAPK14, MAPK8, MMP1, MMP2, MMP9, NOS2, NOS3, PRKCA, RELA, TGFB1, VEGFA
TNF signaling pathway	10	11	AKT1, CREB1, ICAM1, JUN, MAPK14, MAPK8, MMP9, PTGS2, RELA, TNF, VCAM1
Fc epsilon RI signaling pathway	8.82353	6	AKT1, IL4, MAPK14, MAPK8, PRKCA, TNF
Insulin resistance	8.33333	9	AKT1, CREB1, GSK3B, INSR, MAPK8, NOS3, RELA, STAT3, TNF
Toll-like receptor signaling pathway	7.69231	8	AKT1, CXCL8, JUN, MAPK14, MAPK8, RELA, STAT1, TNF
C-type lectin receptor signaling pathway	7.69231	8	AKT1, JUN, MAPK14, MAPK8, PTGS2, RELA, STAT1, TNF
Sphingolipid signaling pathway	7.56302	9	AKT1, BCL2, MAPK14, MAPK8, NOS3, PRKCA, RELA, TNF, TP53
Th17 cell differentiation	7.47664	8	IL4, JUN, MAPK14, MAPK8, RELA, STAT1, STAT3, TGFB1
NF-kappa B signaling pathway	7.36842	7	BCL2, CXCL8, ICAM1, PTGS2, RELA, TNF, VCAM1
ErbB signaling pathway	7.05882	6	AKT1, CDKN1A, GSK3B, JUN, MAPK8, PRKCA
T cell receptor signaling pathway	6.93069	7	AKT1, GSK3B, IL4, JUN, MAPK14, RELA, TNF
Neurotrophin signaling pathway	6.72269	8	AKT1, BCL2, GSK3B, JUN, MAPK14, MAPK8, RELA, TP53
Th1 and Th2 cell differentiation	6.52174	6	IL4, JUN, MAPK14, MAPK8, RELA, STAT1
Leukocyte transendothelial migration	6.25	7	CXCR4, ICAM1, MAPK14, MMP2, MMP9, PRKCA, VCAM1
Apoptosis	5.88235	8	AKT1, BCL2, CASP9, JUN, MAPK8, RELA, TNF, TP53
Estrogen signaling pathway	5.7971	8	AKT1, BCL2, CREB1, ESR1, JUN, MMP2, MMP9, NOS3
FoxO signaling pathway	5.30303	7	AKT1, CDKN1A, INSR, MAPK14, MAPK8, STAT3, TGFB1
Focal adhesion	5.02513	10	AKT1, BCL2, FLT1, FN1, GSK3B, JUN, KDR, MAPK8, PRKCA, VEGFA
PI3K-Akt signaling pathway	4.80226	17	AKT1, BCL2, CASP9, CDKN1A, CREB1, FLT1, FN1, GSK3B, IL4, INSR, KDR, NOS3, PIK3CG, PRKCA, RELA, TP53, VEGFA
Dopaminergic synapse	4.58015	6	AKT1, CREB1, GSK3B, MAPK14, MAPK8, PRKCA
NOD-like receptor signaling pathway	4.49438	8	BCL2, CXCL8, JUN, MAPK14, MAPK8, RELA, STAT1, TNF
MAPK signaling pathway	4.40678	13	AKT1, FLT1, INSR, JUN, KDR, MAPK14, MAPK8, PRKCA, RELA, TGFB1, TNF, TP53, VEGFA
Cellular senescence	4.375	7	AKT1, CDKN1A, CXCL8, MAPK14, RELA, TGFB1, TP53
Chemokine signaling pathway	4.21053	8	AKT1, CXCL8, CXCR4, GSK3B, PIK3CG, RELA, STAT1, STAT3
